# Supplementary material for: Tax4Fun: predicting functional profiles from metagenomic 16S rRNA data
Source: Bioinformatics. 2015 May 7;31(17):2882–4. doi: 10.1093/bioinformatics/btv287 (PMC4547618; doi:10.1093/bioinformatics/btv287)
Supplement: Supplementary Data [file supp_btv287_SupplementalExcelFile_QualitySurvey.xlsx]

## Sheet: Guerrero Negro hypersaline micr
	Metagenome			Amplicon data
		UProC	PAUDA			SILVAngs						SILVAngs + Tax4Fun	QIIME	QIIME + Tax4Fun	PICRUSt
Sample Name	MG-RAST ID	FSU	FSU	Number of sequences	Avg. Length (raw)	% OTUs	% Clustered	% Replicates	% Classified	% No Relative	% Rejected	FTU	% Classified	FTU	Weighted NSTI
0-1mm	4.44096e+06	0.597315	0.910051	10530	1214	22.92	71.87	5.13	99.06	0.85	0.09	0.225929	99.981	0.223647	0.285903
1-2mm	4.44096e+06	0.600094	0.907338	11159	1285	20.44	76.42	3.12	99.75	0.23	0.02	0.347764	99.9552	0.348149	0.309446
2-3mm	4.44097e+06	0.624383	0.919517	11344	1282	21.13	76.01	2.85	99.86	0.13	0.01	0.464075	99.9912	0.464475	0.32611
3-4mm	4.44097e+06	0.661338	0.922411	11482	1253	17.13	79.25	3.59	99.82	0.15	0.03	0.415229	100	0.414562	0.314963
4-5mm	4.44097e+06	0.655634	0.91521	11466	1323	15.55	81.65	2.78	99.83	0.16	0.02	0.495202	99.9913	0.495465	0.198612
5-6mm	4.44097e+06	0.666347	0.93153	9148	1289	19.08	77.7	3.19	99.84	0.13	0.03	0.496337	99.9891	0.496283	0.230634
6-10mm	4.44097e+06	0.63825	0.917827	12911	1281	16.13	77.8	6.05	99.8	0.18	0.02	0.480787	99.9535	0.480366	0.283048
10-22mm	4.44097e+06	0.647049	0.920556	11137	1330	14.56	82.06	3.35	99.9	0.07	0.03	0.432369	100	0.43351	0.322924
22-34mm	4.44097e+06	0.640116	0.932818	12069	1297	16.78	76.33	6.88	99.54	0.44	0.02	0.400845	99.9254	0.398956	0.310951
34-49mm	4.44097e+06	0.677718	0.924893	11568	1324	16.49	79.43	4.03	99.89	0.07	0.04	0.483266	99.9741	0.484008	0.32884

## Sheet: Mammalian guts
		Metagenome			Amplicon data
			UProC	PAUDA				SILVAngs						SILVAngs + Tax4Fun	QIIME	QIIME + Tax4Fun	PICRUSt
Sample Name	MG-RAST ID	Number of sequences	FSU	FSU	MG-RAST ID	Number of sequences	Avg. Length (raw)	% OTUs	% Clustered	% Replicates	% Classified	% No Relative	% Rejected	FTU	% Classified	FTU	Weighted NSTI
CRBM,02,MG	4.46128e+06	46535	0.741399	0.787343	4.46127e+06	2159	226	33.72	29.83	36.45	99.91	0.09	0	0.0222325	1	0.0481704	0.0917988
CRBM,03,MG	4.46129e+06	92140	0.717289	0.788507	4.46127e+06	3279	230	28.58	27.33	44.1	99.73	0.27	0	0.0402562	1	0.0381214	0.121698
CRBM,04,MG	4.46129e+06	35735	0.740534	0.798517	4.46127e+06	2365	230	34.84	28.33	36.79	99.49	0.47	0.04	0.0109983	1	0.0198732	0.104402
CRBM,05,MG	4.46129e+06	152547	0.719405	0.787161	4.46127e+06	3614	229	24.79	27.45	47.76	99.86	0.14	0	0.00885445	1	0.0221361	0.123403
CRBM,06,MG	4.46129e+06	33800	0.734467	0.790947	4.46127e+06	2716	227	32.7	29.79	37.41	99.67	0.22	0.11	0.0147438	1	0.0261414	0.114994
CRBM,07,MG	4.46129e+06	37360	0.723742	0.791676	4.46127e+06	18818	230	16.78	29.69	53.34	99.39	0.42	0.19	0.00921095	1	0.00935275	0.10906
CRBM,08,MG	4.46129e+06	50597	0.715378	0.788624	4.46127e+06	3240	231	24.23	30.65	44.91	99.72	0.06	0.22	0.00402103	1	0.0145062	0.100932
CRBM,09,MG	4.46129e+06	40147	0.734999	0.795153	4.46127e+06	2431	231	26.08	29.37	44.39	99.51	0.33	0.16	0.0160692	1	0.0588235	0.0976946
CRBM,10,MG	4.46129e+06	47895	0.711807	0.776469	4.46127e+06	3610	230	21.33	27.45	51.08	99.75	0.11	0.14	0.00693481	1	0.0066482	0.0968152
CRBM,11,MG	4.46129e+06	46573	0.712151	0.767054	4.46128e+06	2311	229	31.41	27	41.54	99.91	0.04	0.04	0.00606061	1	0.0311553	0.0907648
CRBM,12,MG	4.46129e+06	40883	0.739623	0.79478	4.46128e+06	2695	223	30.35	28.68	40.48	99.26	0.26	0.48	0.0246085	1	0.0348794	0.119797
CRBM,13,MG	4.4613e+06	55303	0.704229	0.766505	4.46128e+06	2350	232	26.34	27.7	45.7	99.7	0.04	0.26	0.0153584	1	0.0302128	0.117745
CRBM,14,MG	4.4613e+06	65833	0.713518	0.768855	4.46128e+06	2855	228	23.22	31.94	44.8	99.65	0.32	0.04	0.00875964	1	0.0129597	0.0982032
CRBM,15,MG	4.4613e+06	44298	0.772089	0.80586	4.46128e+06	2317	222	32.24	28.74	38.63	99.61	0	0.39	0.00606586	1	0.1817	0.0878303
CRBM,16,MG	4.4613e+06	36113	0.726137	0.779248	4.46128e+06	3274	227	13.99	23.58	62.4	99.94	0.03	0.03	0.0470516	1	0.0473427	0.11152
CRBM,19,MG	4.4613e+06	50444	0.748791	0.805011	4.46128e+06	2274	231	30.65	27.4	41.73	99.74	0.04	0.22	0.0215954	1	0.0233069	0.0963635
CRBM,20,MG	4.4613e+06	57998	0.726939	0.782527	4.46128e+06	3415	228	32.27	30.75	36.95	99.91	0.06	0.03	0.0260691	1	0.0266471	0.108433
CRBM,21,MG	4.4613e+06	43107	0.740808	0.786647	4.46128e+06	1826	233	32.31	31.43	36.14	99.84	0.05	0.11	0.00712719	1	0.0147864	0.110002
AfElphSD3,MG	4.46134e+06	140869	0.872839	0.896343	4.4613e+06	5130	228	32.14	24.02	36.41	91.29	1.29	7.43	0.148663	1	0.160039	0.261451
Armadillo,MG	4.46134e+06	28737	0.705536	0.778161	4.4613e+06	4889	229	20.15	29.9	49.95	99.55	0.45	0	0.00674985	1	0.012477	0.0910063
BaboonSTL,MG	4.46134e+06	52293	0.745798	0.819173	4.4613e+06	4480	227	21.52	27.01	51.41	99.42	0.51	0.07	0.0373018	1	0.0377232	0.264764
BaboonW,MG	4.46134e+06	31429	0.781126	0.825893	4.46131e+06	2788	223	26.51	27.3	45.88	98.67	1	0.32	0.149334	0.998565	0.176471	0.190315
BigHornSD,MG	4.46135e+06	45680	0.675744	0.859063	4.46131e+06	4592	226	37.67	27.72	34.6	99.61	0.39	0	0.0712108	1	0.0807927	0.193622
BigHornW3,MG	4.46135e+06	51875	0.694631	0.860916	4.46131e+06	2281	235	32.35	25.69	41.96	99.39	0.61	0	0.0451556	1	0.0451556	0.109949
BlackBr2,MG	4.46135e+06	68884	0.501931	0.760815	4.46131e+06	2404	218	3.74	14.06	82.2	99.67	0.33	0	0.00332779	1	0.00207987	0.0261364
BlackLemur,MG	4.46135e+06	37116	0.70964	0.757733	4.46131e+06	2997	219	12.55	26.59	60.79	99.17	0.77	0.07	0.069783	1	0.0597264	0.0953387
BlackRhino1,MG	4.46135e+06	94535	0.791337	0.848236	4.46131e+06	3781	225	31.5	24.25	40.76	95.24	1.27	3.49	0.113182	0.999736	0.106586	0.240315
BushDog1,MG	4.46135e+06	64646	0.706355	0.775887	4.46131e+06	3345	229	13.12	28.67	58.21	98.86	1.14	0	0.0116592	1	0.00239163	0.105348
Callimicos,MG	4.46135e+06	51502	0.733583	0.784513	4.46131e+06	4549	227	9.25	25.24	64.94	98.2	1.23	0.57	0.0519567	1	0.47439	0.0820345
Capybara,MG	4.46135e+06	107461	0.762816	0.831744	4.46131e+06	3232	232	37.13	25.12	37.5	97.87	1.89	0.25	0.135236	1	0.154084	0.211178
Chimp1,MG	4.46135e+06	65969	0.760554	0.810608	4.46131e+06	3477	223	32.33	33.48	34.02	98.62	1.21	0.17	0.108326	1	0.0905953	0.136507
Chimp2,MG	4.46135e+06	19568	0.740035	0.892886	4.46132e+06	3814	227	28.05	31.17	40.25	98.4	1.07	0.52	0.120453	1	0.10173	0.168127
Colobus,MG	4.46136e+06	67621	0.753287	0.815324	4.46132e+06	1979	225	36.89	27.24	35.83	99.39	0.56	0.05	0.131446	1	0.133906	0.205432
Gazelle3,MG	4.46136e+06	68262	0.76451	0.824177	4.46132e+06	4296	227	39.32	26.49	34.03	99.23	0.61	0.16	0.0788062	1	0.0786778	0.208031
Giraffe2,MG	4.46136e+06	53668	0.776608	0.834799	4.46132e+06	3220	225	38.48	30.75	30.71	98.63	1.3	0.06	0.0857676	1	0.141925	0.160337
GorillaSTL,MG	4.46136e+06	24933	0.822083	0.865359	4.46132e+06	3317	230	29.54	30.06	39.92	98.67	0.84	0.48	0.123599	1	0.107024	0.222104
Horse1,MG	4.46136e+06	98800	0.806225	0.851275	4.46132e+06	3982	230	50.78	21.65	25.64	95.91	2.16	1.93	0.157746	1	0.169011	0.214487
Hyena2,MG	4.46136e+06	68456	0.717424	0.793868	4.46132e+06	1900	222	22.53	30.63	46.79	99.26	0.68	0.05	0.0521327	1	0.0468421	0.112273
HyraxSD,MG	4.46136e+06	42140	0.737304	0.807404	4.46132e+06	3431	232	25.79	26.09	47.71	99.24	0.35	0.41	0.114135	0.999417	0.132906	0.203187
HyraxSTL,MG	4.46136e+06	66102	0.766195	0.825966	4.46132e+06	3485	226	25.57	31.13	43.3	96.27	3.73	0	0.0826399	1	0.071736	0.187393
Kroo3,MG	4.46137e+06	22049	0.75305	0.81972	4.46133e+06	4854	228	34.94	26.8	37.95	97.94	1.75	0.31	0.191155	1	0.185208	0.19096
Lion1,MG	4.46137e+06	14236	0.68404	0.737918	4.46133e+06	3692	238	8.32	23.59	68.09	99.7	0.3	0	0.00325027	1	0.00135428	0.104264
Lion2,MG	4.46137e+06	75012	0.584706	0.841359	4.46133e+06	4026	233	9.74	20.64	69.62	99.53	0.47	0	0.00645802	1	0.00397417	0.11647
Okapi1,MG	4.46137e+06	32804	0.754481	0.819351	4.46133e+06	4628	223	37.53	30.53	31.87	98.77	1.17	0.06	0.0611892	1	0.0726016	0.167755
Okapi2,MG	4.46137e+06	22615	0.769489	0.818351	4.46133e+06	4838	229	37.6	29.7	32.62	98.99	0.93	0.08	0.0910219	1	0.13332	0.180602
Orang1,MG	4.46137e+06	29219	0.769876	0.82727	4.46133e+06	3299	222	30.01	29.98	39.5	98.55	0.94	0.52	0.101463	1	0.150955	0.154558
PolarBr2,MG	4.46137e+06	56380	0.489127	0.810447	4.46133e+06	3303	225	8.51	24.19	67.3	99.58	0.42	0	0.00514684	1	0.0157433	0.107502
Rabbit,MG	4.46137e+06	69106	0.764405	0.839478	4.46133e+06	3703	232	18.23	26.9	54.87	99.03	0.97	0	0.123143	0.99946	0.119093	0.205648
RTLemur,MG	4.46137e+06	50463	0.664705	0.856727	4.46133e+06	4439	230	27.12	28.18	44.54	99.35	0.5	0.16	0.0230144	1	0.0216265	0.152772
Saki,MG	4.46138e+06	127069	0.727361	0.85962	4.46133e+06	7359	226	11.28	29.8	58.66	98.33	1.41	0.26	0.167711	1	0.152874	0.126432
SpecBr2,MG	4.46138e+06	38999	0.65076	0.797995	4.46134e+06	3143	215	5.03	21.35	73.62	98.73	1.27	0	0.0130449	1	0.000636335	0.0345379
SpgbkW,MG	4.46138e+06	48935	0.73193	0.795136	4.46134e+06	4341	230	38.91	34.49	26.24	98.32	1.31	0.37	0.0550289	1	0.0612762	0.174416
Squirrel,MG	4.46138e+06	43724	0.692869	0.751144	4.46134e+06	2923	221	10.71	18	71.3	99.18	0.82	0	0.0236059	1	0.00650017	0.063545
Urial2,MG	4.46138e+06	31996	0.798037	0.846106	4.46134e+06	6281	230	39.87	29.26	30.84	99.25	0.72	0.03	0.0732601	0.999841	0.0770578	0.184434
VWPig,MG	4.46138e+06	59174	0.695779	0.851624	4.46134e+06	3750	229	30.72	26.91	42.37	96.37	3.63	0	0.0973333	0.999733	0.143467	0.184634
ZebraSTL1,MG	4.46138e+06	25693	0.810415	0.846729	4.46134e+06	4576	225	40.12	23.45	34.11	95.02	2.67	2.32	0.117226	1	0.114292	0.172991
				Spalte1

## Sheet: HMP
			Metagenome			Amplicon data
				UProC	PAUDA									SILVAngs + Tax4Fun	QIIME	QIIME + Tax4Fun	PICRUSt
Body site	Body subsite	Sample name	Number of sequences	FSU	FSU	Number of sequences	Avg. Length (raw)	% OTUs	% Clustered	% Replicates	% Classified	% No Relative	% Rejected	FTU	% Classified	FTU	Weighted NSTI
GI tract	GI tract	SRS011271	1719738	0.742806	0.942574	16590	395	13.38	64.97	19.59	96.88	1.05	2.07	0.0382224	99.4213	0.0377961	0.0945319
GI tract	GI tract	SRS011405	1731662	0.750341	0.947327	12946	384	11.69	68.75	17.82	97.77	0.49	1.75	0.0400943	99.6524	0.0477368	0.0721453
GI tract	GI tract	SRS011452	1729058	0.747512	0.996883	14400	380	7.53	69.85	20.65	97.73	0.31	1.97	0.00311681	99.5486	0.00534722	0.0554098
GI tract	GI tract	SRS011529	1758816	0.756463	0.955186	14927	393	12.27	66.23	18.52	96.19	0.83	2.98	0.0448143	99.4908	0.0446871	0.126937
GI tract	GI tract	SRS011586	1725674	0.741235	0.903356	18282	398	12.04	68.33	17.42	97.12	0.68	2.2	0.0966443	99.5241	0.0991139	0.104745
GI tract	GI tract	SRS013687	1730406	0.757073	0.911801	6719	462	11.73	63.7	21.94	96.68	0.68	2.63	0.0881993	99.747	0.0851317	0.120644
GI tract	GI tract	SRS014235	1758174	0.78448	0.983828	13974	352	16.84	49.47	27.94	93.72	0.54	5.75	0.0149571	99.8211	0.0176757	0.0987596
GI tract	GI tract	SRS014287	1770458	0.745166	0.990805	27257	457	10.84	69.49	17.43	97.39	0.36	2.25	0.00919497	99.8202	0.0111898	0.0713146
GI tract	GI tract	SRS014613	1748010	0.763808	0.95149	7224	452	10.31	75.62	12.51	98.24	0.21	1.55	0.0264342	99.7508	0.0376523	0.0653157
GI tract	GI tract	SRS014923	1731334	0.75422	0.992004	10238	468	10.19	72.17	15.36	97.52	0.21	2.28	0.00789605	99.6972	0.0165071	0.10397
GI tract	GI tract	SRS015133	1380136	0.754547	0.973694	11037	462	19.91	69.6	8.64	97.27	0.89	1.84	0.0237216	99.7282	0.0206578	0.0889935
GI tract	GI tract	SRS015190	1701432	0.712005	0.923375	10222	479	9.09	59.7	29.77	97.8	0.76	1.44	0.0110174	99.8826	0.0100763	0.0606839
GI tract	GI tract	SRS015578	1809284	0.58952	0.954178	8053	471	14.06	66.72	17.6	97.81	0.56	1.63	0.00706892	99.8386	0.00434621	0.0666912
GI tract	GI tract	SRS015663	1819934	0.593909	0.976451	12750	490	18.26	56	23.99	97.07	1.18	1.75	0.0234693	99.7176	0.0280784	0.0880057
GI tract	GI tract	SRS015782	1781830	0.662288	0.934225	12165	482	19.09	54.02	24	95.67	1.44	2.89	0.0656057	99.7452	0.0563913	0.0899588
GI tract	GI tract	SRS015854	1828836	0.659244	0.991947	13160	479	14.16	60.75	23.22	97.44	0.69	1.87	0.00805328	99.7492	0.00493921	0.0676938
GI tract	GI tract	SRS015960	1710928	0.574059	0.970905	6597	472	16.69	68.14	13.64	97.45	1.02	1.53	0.0227833	99.8181	0.0515386	0.0574789
GI tract	GI tract	SRS016018	1712662	0.621601	0.900643	8631	493	11.2	53.84	34.07	97.94	1.18	0.88	0.0227937	99.8262	0.0786699	0.0601262
GI tract	GI tract	SRS016056	254708	0.817776	0.87057	6663	487	10.03	59.58	29.07	97.91	0.77	1.32	0.00912548	99.8349	0.0192106	0.0576539
GI tract	GI tract	SRS016095	1697538	0.623726	0.973236	9292	466	16.52	55.66	25.13	94.93	2.38	2.69	0.0259898	99.6018	0.0365906	0.227978
GI tract	GI tract	SRS016203	1722344	0.670107	0.935653	9081	461	17.05	58.36	21.11	95.66	0.86	3.48	0.0517969	99.6256	0.0485629	0.0871099
GI tract	GI tract	SRS016267	568326	0.720787	0.961949	5878	463	11.81	67.85	19.16	98.21	0.6	1.19	0.00602617	99.9319	0.0113984	0.0359238
GI tract	GI tract	SRS016335	1782292	0.730109	0.937043	11685	465	11.84	56	29.35	96.68	0.51	2.81	0.0622524	99.709	0.0941378	0.272903
Nasal cavity	anterior_nares	SRS015450	394954	0.653555	0.993309	12645	448	3.98	54.45	37.31	95.63	0.11	4.26	0.0066909	98.624	0.0202452	0.0349258
Nasal cavity	anterior_nares	SRS016434	458864	0.881675	0.92302	4436	356	9.17	70.38	12.11	91.39	0.27	8.34	0.0767339	97.5879	0.0931019	0.0421856
Nasal cavity	anterior_nares	SRS016553	572754	0.823341	0.930112	6703	464	2.58	55.65	39.33	97.46	0.09	2.45	0.0698884	98.5081	0.0832463	0.0153096
Oral cavity	buccal_mucosa	SRS013506	1738340	0.763033	0.995991	6920	363	7.67	68.24	21.42	97.1	0.23	2.67	0.00400891	99.5376	0.0225434	0.0393472
Oral cavity	buccal_mucosa	SRS013711	1704486	0.731748	0.983176	5106	473	8.05	66.88	22.86	97.49	0.29	2.21	0.0168236	99.5887	0.122013	0.0456005
Oral cavity	buccal_mucosa	SRS016349	1795528	0.609572	0.993867	3887	447	8.95	72.68	14.84	96.01	0.46	3.52	0.00613333	99.5112	0.0252122	0.0426873
Oral cavity	buccal_mucosa	SRS016533	1825072	0.54272	0.993327	9286	370	5.66	65.38	25.78	96.25	0.57	3.18	0.00667334	99.5908	0.0235839	0.0360958
Oral cavity	buccal_mucosa	SRS016600	2021454	0.590137	0.996642	6443	464	5.01	58.56	33.48	96.85	0.2	2.95	0.00335839	99.643	0.094366	0.0568203
Oral cavity	supragingival_plaque	SRS013252	1746602	0.770362	0.972429	7905	407	13.18	75.98	7.65	94.86	1.95	3.19	0.0275709	99.5193	0.0226439	0.0534112
Oral cavity	supragingival_plaque	SRS013723	1737986	0.753893	0.982416	6618	472	12.07	65.9	19.99	96.63	1.33	2.04	0.0175845	99.728	0.0151103	0.0478771
Oral cavity	supragingival_plaque	SRS015470	1777520	0.580993	0.988422	20004	441	11.08	65.36	19.84	95.21	1.07	3.72	0.0115784	99.5501	0.0303954	0.0330517
Oral cavity	supragingival_plaque	SRS015574	1785110	0.699899	0.974611	7656	475	16.35	67.25	14.66	96	2.26	1.74	0.0253888	99.791	0.0103187	0.0336984
Oral cavity	supragingival_plaque	SRS016331	1735740	0.609259	0.969219	10872	466	14.53	60.4	21.88	94.44	2.38	3.18	0.0307809	99.5585	0.0290655	0.0370056
Oral cavity	tongue_dorsum	SRS013234	1744088	0.760311	0.993974	6528	411	8.52	76.03	12.06	96.16	0.44	3.4	0.00602601	99.7855	0.0116422	0.0278739
Oral cavity	tongue_dorsum	SRS015762	1768656	0.582891	0.956522	10743	491	12.29	57.67	28.73	96.04	2.65	1.3	0.0434783	99.7766	0.0385367	0.0553552
Oral cavity	tongue_dorsum	SRS016002	1076060	0.649951	0.969617	11470	501	8.36	49.71	40.92	97.4	1.6	1	0.0303831	99.8344	0.0263296	0.0271483
Oral cavity	tongue_dorsum	SRS016225	1716644	0.613103	0.973745	8410	472	10.36	54.58	32.44	95.48	1.89	2.63	0.0262547	99.6671	0.0185493	0.0507845
Oral cavity	tongue_dorsum	SRS016529	1793892	0.521065	0.997912	12406	450	4.81	60.63	31.09	96.38	0.15	3.47	0.00208751	99.6131	0.0309528	0.0292787
Skin	left_retroauricular_crease	SRS013258	1722822	0.751553	0.998571	4998	443	2.56	66.19	29.23	97.96	0.02	2.02	0.00142945	99.3397	0.00860344	0.00634606
Skin	right_retroauricular_crease	SRS013261	1728446	0.733047	1	5726	440	2.67	67.2	28.85	98.73	0	1.27	0	99.7206	0.00296891	0.00714816
UG tract	posterior_fornix	SRS011584	1721360	0.720251	0.999134	14189	370	2.12	53.75	41.8	97.6	0.08	2.33	0.000793708	99.5771	0.00570865	0.0199758
UG tract	posterior_fornix	SRS014343	1738162	0.765102	1	5844	439	2.05	59.21	36.84	98.1	0	1.9	0	99.7947	0.00273785	0.0168352
UG tract	posterior_fornix	SRS014629	1707012	0.745715	0.999396	8515	419	1.56	59.48	36.15	97.13	0.06	2.81	0.000604157	99.084	0.0102173	0.0181132
UG tract	posterior_fornix	SRS015425	1730320	0.773297	0.996329	9681	426	1.68	67.39	29.4	98.25	0.22	1.53	0.00367146	99.8451	0.00371862	0.0232882
UG tract	posterior_fornix	SRS016111	1744110	0.681177	0.995564	7204	454	2.11	42.41	52.5	96.95	0.07	2.98	0.00443554	99.7085	0.00749584	0.0192914
UG tract	posterior_fornix	SRS016559	1426562	0.673773	0.999392	10062	420	1.52	50.27	46.32	98.05	0.06	1.89	0.00060778	99.6323	0.00437289	0.0422952

## Sheet: Soils
		Metagenome				Amplicon data
				UProC	PAUDA			SILVAngs						SILVAngs + Tax4Fun	QIIME	QIIME + Tax4Fun	PICRUSt
Sample Name	Biome type	MG-RAST ID	Number of sequences	FSU	FSU	Number of sequences	Avg, Length (raw)	% OTUs	% Clustered	% Replicates	% Classified	% No Relative	% Rejected	FTU	% Classified	FTU	Weighted NSTI
TL1	Arctic tundra	4.47787e+06	5894679	0.784267	0.944202	158076	90	0.04	0	0	0.01	0.04	99.96	0.911765	98.9296	0.316316	0.176097
BZ1	Boreal forest	4.47788e+06	6430308	0.788048	0.946566	183848	90	0.03	0.01	0.02	0	0.06	99.94	0.991453	98.1175	0.424693	0.213966
MD3	Hot desert	4.47781e+06	5856032	0.771655	0.949686	358938	90	0.03	0	0.01	0.01	0.03	99.96	0.845161	98.5555	0.287852	0.161649
SF2	Hot desert	4.47787e+06	6755744	0.779744	0.954945	293388	90	0.03	0	0	0	0.03	99.97	0.941176	98.9546	0.346677	0.194716
SV1	Hot desert	4.47787e+06	11022652	0.763308	0.947614	117829	90	0.05	0	0	0.01	0.05	99.94	0.923077	98.856	0.376783	0.215352
EB020	Polar desert	4.4779e+06	9378030	0.759691	0.952193	229663	90	0.14	0.02	0.03	0	0.19	99.81	0.990826	94.1414	0.424326	0.19551
EB021	Polar desert	4.4779e+06	6316867	0.756897	0.955068	132192	89	0.5	0.03	0.04	0	0.57	99.43	0.992032	76.1226	0.588583	0.250382
EB024	Polar desert	4.4779e+06	10683655	0.762903	0.952713	200455	90	0.17	0.02	0.04	0.01	0.23	99.77	0.991416	92.7694	0.451223	0.185275
EB026	Polar desert	4.4778e+06	5818728	0.767562	0.937799	162709	90	0.15	0.01	0.01	0.02	0.15	99.82	0.947368	96.6302	0.275486	0.139241
DF1	Temperate coniferous forest	4.4779e+06	3850141	0.772323	0.944807	202745	90	0.06	0.01	0.03	0.04	0.06	99.9	0.933333	98.5001	0.579945	0.19943
CL1	Temperate deciduous forest	4.47788e+06	6248585	0.777556	0.945258	222079	90	0.23	0.06	0.1	0.05	0.33	99.62	0.995322	88.7468	0.573958	0.206283
KP1	Temperate grassland	4.4778e+06	5231377	0.772524	0.948262	325440	90	0.04	0.01	0.04	0.05	0.03	99.92	0.996212	99.226	0.539841	0.203327
AR3	Tropical forest	4.47788e+06	5176612	0.785652	0.957467	150587	90	0.11	0.03	0.09	0.05	0.18	99.78	0.988131	96.8125	0.692098	0.222999
PE6	Tropical forest	4.47781e+06	9090025	0.798299	0.953431	304141	90	0.02	0	0	0.01	0.02	99.97	0.883721	99.349	0.369095	0.198549
